# Supplementary material for: Estimation of antimicrobial activities and fatty acid composition of actinobacteria isolated from water surface of underground lakes from Badzheyskaya and Okhotnichya caves in Siberia
Source: PeerJ. 2018 Oct 25;6:e5832. doi: 10.7717/peerj.5832 (PMC6204239; doi:10.7717/peerj.5832)
Supplement: Supplemental Information 1 [file peerj-06-5832-s001.xls]

## Sheet: Profile of FA
№ of Sample	№ of Аield	Ыtrain	Nutrient medium	Summe of SCFA	1899-12-31 14:00:00	1899-12-31 15:00:00	1899-12-31 16:00:00	1899-12-31 17:00:00	1899-12-31 18:00:00	1899-12-31 20:00:00	1900-01-01	Summe of UFA	16:1(n-7)	17:1(n-5)	18:1(n-9)	18:1(n-7)	20:1(n-11)	20:1(n-9)	22:1(n-11)	22:1(n-9)	Summe of MUFA	13:2(n-9)	14:2(n-9)	15:2(n-9)	16:2(n-9)	Summe (n-9) PUFA	13:2(n-7)	14:2(n-7)	15:2(n-7)	16:2(n-7)	Summe (n-7) PUFA	16:2(n-6)	16:3(n-6)	18:2(n-6)	Summe (n-6) PUFA	16:4(n-4)	18:3(n-4)	18:4(n-4)	22:5(n-4)	Summe (n-4) PUFA	16:2(n-3)	18:3(n-3)	18:4(n-3)	Summe (n-3) PUFA	Summe PUFA	Summe of FA	(n-3)/(n-6)	(n-6)/(n-3)	16:0/18:1(n-9)
1	15	88-1	ISP	1.76397	3.27491	2.77053	18.5138	1.16126	2.14754	3.98956	0.7002	32.5578	3.71264	0.654094	2.99467	0.558271	0.243584	0.330797	0.524108	0.642429	10.1969	10.5999	7.15421	15.1789	2.01672	34.9497	0	14.9075	0	3.12771	18.0352	0.822409	0	0.159427	0.981835	0	0.43023	0.297745	0	0.727975	0	0	0.282191	0.282191	55.4802	99.9989	0.287412	3.47933	6.18225
2	156	88-2	ISP	1.66549	1.37247	1.42886	15.1833	0.761253	4.22465	7.2027	1.74857	31.9218	1.58393	0.561373	4.89628	1.09657	1.76417	0.733562	2.5647	1.54113	15.1133	6.45252	2.87383	16.6151	1.11872	27.0602	0.209445	16.5049	0	4.77293	21.4873	0.254254	0	0.462189	0.716443	0	0.640419	0.874031	0	1.51445	0	0	0.281945	0.281945	51.2975	99.998	0.393535	2.54107	3.10098
13	157	88-3	ISP	1.9709	1.39017	1.45782	20.4119	1.99844	5.44633	4.34533	1.15069	36.2007	3.53948	0	3.10603	0.388553	0.583727	0.259235	0.834581	1.6075	10.7059	4.49021	6.41082	12.3966	3.75382	27.0514	0.234688	11.3686	0	5.39604	16.9993	0	1.00042	0.72921	1.72963	0	0.799856	2.00144	0	2.80129	0	0	2.20559	2.20559	51.1232	100.001	1.27518	0.784202	6.5717
15	148	88-4	ISP	2.0628	1.18216	1.466	8.92909	0	3.50177	7.53275	1.38282	23.9946	2.801	1.3953	1.50863	0.407569	0	0	0	0	6.49927	6.97234	5.39509	18.6307	2.00354	33.0017	0.177792	16.0137	0	5.08318	21.2747	1.37867	0	0.409649	1.78831	2.22707	1.32668	1.69162	2.5629	7.80828	2.32481	0	0.530256	2.85506	67.4433	100	1.59651	0.626366	5.91868
21	145	88-6	ISP	1.23842	0.602051	1.48383	30.042	4.80876	3.10846	1.53449	0.610528	42.1901	1.44869	0.394889	1.43215	0.646295	0	0	0	0.723205	5.87227	2.28788	3.69356	15.8533	6.01844	27.8531	0	6.27254	0	9.62744	15.9	0.553052	0	0.37959	0.932641	0.762281	1.23284	0.854284	0	2.8494	0	0	2.63666	2.63666	50.6986	99.9994	2.82709	0.353721	20.9769
24	19	88-7	ISP	3.75392	1.04564	2.14803	14.1596	1.10239	5.57957	9.12099	1.83048	34.9867	1.27868	0.598889	3.54987	0.451582	0	0	0	2.72398	8.80584	5.11471	4.23569	10.3828	1.50085	21.234	0.298237	21.5117	0	4.70176	26.5117	0.452789	0	0.846414	1.2992	0.610964	0.540932	1.34026	0	2.49215	0	0	0.614586	0.614586	52.4499	99.9964	0.473048	2.11395	3.98878
28	151	88-8	ISP	1.38028	0.784475	1.06338	9.62827	1.16009	2.17814	3.22036	0.749503	18.7842	1.27968	0.426992	1.12296	0.240912	0	0	0	0.448148	3.7065	6.47958	6.88455	17.0896	3.57957	34.0333	0.150678	28.9034	0	9.98403	39.0381	0.663587	0	0.303946	0.967533	0.536223	0.132113	0.686901	0	1.35524	0	0	0.352733	0.352733	76.1273	99.9983	0.364569	2.74296	8.57401
31	14	79-1	ISP	5.94234	0.841153	0.339175	18.3799	0	17.0514	8.70435	0	45.316	0.313171	0	12.251	0	0	0	0	17.6382	30.2024	0.843414	0.642171	1.26399	0.496326	3.2459	0	1.76145	0.968909	0.783493	3.51385	0	0	2.44432	2.44432	1.29791	0.888638	4.57094	0	6.75749	1.50254	0	1.07405	2.5766	18.5382	99.9989	1.05412	0.948662	1.50028
35	111	79-4	ISP	3.30831	0.894045	0	19.6025	0.310527	14.1836	13.2759	3.15475	51.4213	0.638116	0	10.3856	0.646647	0	0	0	16.0058	27.6762	1.09196	0.392425	0.91452	0.472616	2.87152	0	0.40778	1.22675	0.873571	2.5081	0	0	2.73673	2.73673	1.21993	1.26258	3.00631	0	5.48882	1.93482	0	2.04914	3.98396	17.5891	99.9949	1.45574	0.686938	1.88747
73	13(3)	88-1-HS	ISP	6.39932	0.825676	0	17.2368	0	20.3124	10.7338	2.3917	51.5004	0	0	10.6905	0	0	0.882121	0	11.99	23.5626	0.92544	0.266474	0	0	1.19191	0	0.252035	1.14991	0	1.40194	0	0	2.32082	2.32082	1.61985	0.821738	6.62772	0	9.06931	2.29588	0	2.25912	4.555	18.539	100.001	1.96267	0.50951	1.61235
77	146	88-2-HS	ISP	1.36518	0.861036	0.928921	8.27843	3.07078	3.1756	3.75911	0.532595	20.6065	2.1793	0.682839	1.10862	0	0	0	0	0.809624	5.30897	2.86164	5.71079	12.7533	2.78127	24.107	1.3522	21.6043	1.21344	17.0096	41.1795	1.51642	0	1.31177	2.82819	0	0.271039	1.87332	0	2.14435	0	0	0.702306	0.702306	72.7184	99.999	0.248323	4.02701	7.46736
88	152	88-4-HS	ISP	3.83634	1.40794	0.714801	18.1516	1.35018	15.4537	17.9471	4.27196	59.2972	3.13357	0	7.68472	0.584838	0	0	0	5.1071	16.5102	0.929001	0.555957	1.07822	0	2.56318	0	1.22744	1.26113	0	2.48857	0	0	1.6799	1.6799	1.52106	1.04212	8.25752	0	10.8207	0	0	2.81107	2.81107	20.3634	100.007	1.67335	0.597603	2.36204
89	128	88-6-HS	ISP	0.921986	1.1593	0.54419	14.7395	0	6.3216	9.96999	1.67485	34.4094	0.756956	1.43753	5.73513	0.694217	0	0	0	1.20704	9.83088	4.28805	2.66094	10.7474	0.731042	18.4274	0.182761	11.1361	0	2.009	13.3279	0	0	17.4318	17.4318	0.514184	0.602837	1.18794	0	2.30496	0	2.58047	0.769231	3.3497	54.8418	100.004	0.19216	5.20399	2.57004
93	12	79-1-HS	ISP	3.19832	0.838747	0	19.2702	0	16.9603	14.1918	0	51.261	0	0	11.0642	0	0	0	0	17.7035	28.7677	0	0.513947	0.748949	0	1.2629	1.16928	0.460451	1.06037	0	2.6901	0	0	1.28009	1.28009	1.61062	1.1922	4.64845	0	7.45128	1.90867	0	2.17233	4.08101	16.7654	99.9924	3.18806	0.31367	1.74167
97	16	79-2-HS	ISP	7.56462	0.703831	0	14.061	0	19.2463	22.4665	4.60916	61.0869	0	0	8.58922	0	0	0	0	6.82031	15.4095	0.526316	0.66023	1.62566	0	2.81221	0.607287	1.62878	0.688259	0.956088	3.88041	0	0	1.56026	1.56026	0.710059	1.15852	3.55341	0	5.42199	1.13672	0	1.13672	2.27344	15.9483	100.009	1.45709	0.686301	1.63706
104	158	79-3-HS	ISP	7.3859	6.15126	0.473033	16.684	0	12.3993	13.7289	2.60625	52.0428	2.21906	0	7.96669	0	0	0	0	5.78598	16.6037	1.0867	2.96787	2.06199	0	6.11656	0.595401	2.88934	0.610012	1.49946	5.59421	0	0	1.89031	1.89031	0.697679	0.723248	5.22711	0	6.64804	0.807262	0	2.33229	3.13955	23.9676	100	1.66087	0.602094	2.09422
6	125	88-1	MM	6.63316	2.5132	0.674732	18.3387	0.555461	17.8736	12.5149	3.11126	55.5819	1.47044	0	12.9272	1.35117	1.19441	1.36821	1.8504	2.87442	23.0363	0.72244	0.403817	1.35798	0	2.48424	0.441302	1.52496	0	0	1.96626	0	0	1.48407	1.48407	0	2.23207	4.33975	0	6.57182	0	0	1.70387	1.70387	14.747	99.9983	1.14811	0.871	1.41861
10	170	88-2	MM	1.67661	1.11874	0.634403	16.3043	0.665166	8.56125	3.68599	0	30.9698	3.05271	0	11.3498	2.74433	4.6768	1.95536	6.4547	4.53461	35.2339	2.02626	1.89645	3.12624	0.365035	7.41399	0.494091	9.90846	0.472332	1.38886	12.2637	0	0	0.86888	0.86888	0.823485	2.67004	5.17689	0	8.67042	0	0	2.30538	2.30538	32.1204	100.001	2.65328	0.376892	1.43652
12	129	88-3	MM	1.89427	0.857322	0.520041	14.5258	0.404738	15.4945	6.9378	2.57981	41.3201	1.78681	0	19.8847	4.51094	4.27014	3.56891	7.1033	5.22315	47.01	0.552985	0.855753	2.0731	0.276884	3.75873	0.3514	1.46913	0.244725	0.681622	2.74688	0	0	0.800063	0.800063	0	1.09813	0	0	1.09813	0.484744	0	0.890266	1.37501	9.77881	100.003	1.71863	0.58186	0.730504
18	169	88-4	MM	4.07169	1.21789	0.73054	16.4215	0.489306	11.6525	7.95683	1.81658	40.2852	1.62516	0.813556	6.87176	0.565485	0	0	0	8.05352	17.9295	4.01699	1.99922	6.60807	0.521535	13.1458	0.687567	7.33372	0.753003	1.24817	10.0225	0	0	1.15832	1.15832	1.87128	0.568415	6.04454	0	8.48423	1.67887	0	2.43481	4.11368	37.7127	99.999	3.55143	0.281576	2.38971
20	131	88-6	MM	7.92537	0.781095	0.349917	22.0066	0.237148	21.4527	12.0464	4.03317	60.9071	1.22554	0	7.58043	0.628524	0	0	0	4.82587	14.2604	0.318408	0.661692	1.18242	0.359867	2.52239	0.437811	0.968491	0.393035	0.490879	2.29022	0.258706	0	1.58209	1.8408	0.913765	0.85738	4.31509	0	6.08624	1.86235	0	1.8524	3.71476	16.9055	99.9983	2.01802	0.495536	2.90308
26	123	88-7	MM	10.0618	1.03549	1.42182	16.7664	0.601914	15.8956	9.02386	1.91595	46.661	1.27407	0	6.98195	0.557103	0	0	0	3.58968	12.4028	2.11578	1.37338	6.7143	0.517137	10.7206	0.532881	6.08817	0	1.98014	8.60119	0	0	1.19051	1.19051	0.748456	0.517137	4.63122	0	5.89681	0.787211	0	1.66889	2.4561	30.8708	99.9964	2.06307	0.484714	2.40139
29	162	88-8	MM	3.41244	1.19949	0.521167	17.1504	1.05677	15.0225	12.0494	2.30115	49.3008	1.53464	0.416934	8.91116	0.744067	0	0	0	6.41758	18.0244	1.38069	1.24759	3.27614	0.323926	6.22835	0.8034	7.21456	0.742463	1.69981	10.4602	0.439384	0	1.43842	1.87781	0.885183	0.618987	5.44419	0	6.94836	0.886786	0	2.322	3.20879	29.2607	99.9984	1.7088	0.585207	1.9246
33	126	79-1	MM	4.17946	1.20641	0.418236	24.5253	0.330339	23.5854	8.11262	0	58.1783	0.406645	0	14.5378	0	0	0	0	4.71168	19.6561	0.849995	0.500338	0.591133	0	1.94147	0.773689	0.857722	0	0.309089	1.9405	0	0	2.76731	2.76731	1.04414	0.813291	6.2407	0	8.09814	1.3513	0	1.88834	3.23964	17.9871	100.001	1.17068	0.854204	1.687
38	167	79-4	MM	4.96021	1.02513	0	18.8241	0	16.978	8.1466	2.26911	47.2429	0	0	12.2974	0	0	0	0	6.77173	19.423	1.26492	0.478534	0.94555	0	2.68901	0	0.625131	1.37068	0.535079	2.53089	0	0	2.95079	2.95079	1.58429	1.43665	9.84503	0	12.866	2.0534	0	5.28586	7.33927	28.3759	100.002	2.48722	0.402055	1.53074
76	166	88-1-HS	MM	6.02364	1.21362	0	20.1919	0	18.5742	8.51061	0	48.4903	0	0	10.3241	0	0	0	0	4.05134	14.3754	1.6063	0.687508	0	0	2.29381	0	0	2.31414	0	2.31414	0	0	2.34719	2.34719	3.01944	1.25302	10.2999	0	14.5724	3.1389	0	6.44555	9.58445	31.112	100.001	4.08338	0.244895	1.95581
80	164	88-2-HS	MM	2.95839	0.775149	0.476746	13.4118	1.42208	12.8791	9.4335	2.00839	40.4068	1.83355	0.393985	6.97401	0.507052	0	0	0	3.91188	13.6205	1.00711	1.53165	3.94102	0.327544	6.80732	1.44189	8.52081	1.10269	3.98298	15.0484	0	0	2.54342	2.54342	1.30202	0.664413	10.1982	0	12.1646	0	0	4.26856	4.26856	43.0143	100	1.67828	0.595849	1.92312
84	168	88-3-HS	MM	1.64459	0.881611	1.70168	12.9377	1.70638	2.19377	1.92832	0.444884	21.7944	1.86752	0.580821	0.93475	0	0	0	0	1.24024	5.01137	7.76693	8.24098	18.7766	2.81142	37.5959	0.393722	23.5017	0	6.47108	30.3665	0.994563	0	0.332921	1.32748	0.130252	0	1.24246	0	1.37271	0	0	0.394958	0.394958	71.5598	100.01	0.297524	3.36108	13.8408
87	150	88-4-HS	MM	0.986497	1.60915	2.1913	15.4355	3.40735	1.83571	2.27869	0.393473	27.1512	21.452	0.188297	1.10015	0.642161	0	0	0	0.306077	25.3811	1.73893	4.99062	14.9115	2.70368	24.3447	0	7.49625	0.269317	8.13166	15.8972	2.34621	0	0.560765	3.31358	0.374344	0.206302	0.36084	0	1.60765	0	0	0.182671	0.182671	46.4854	100.004	0.0551279	18.1396	14.0303
92	165	88-6-HS	MM	4.1006	1.03781	0.631175	18.9761	1.85678	14.5023	6.35503	0	43.3592	3.93158	0	7.78231	0	0	0	0	11.5383	23.4498	1.1513	1.13252	4.58316	0	6.86699	1.02392	2.35568	1.2893	0.862252	5.53115	0	0	1.38401	1.38401	1.32114	0.612395	8.42084	0	10.3544	0	0	3.91116	3.91116	29.0888	99.9984	2.82596	0.353862	2.43836
94	130	79-1-HS	MM	6.47708	1.15822	0	15.5602	0	20.3895	25.0672	0	62.1751	0.944502	0	8.8142	0	0	0	0	3.99517	13.7539	0.444674	0.368838	0.837642	0	1.65115	0	0.403309	0.658394	0.782489	1.84419	0	0	1.596	1.596	1.46846	1.71665	4.02964	0	7.21475	2.02344	0	2.23371	4.25715	17.5939	100	2.66739	0.374899	1.76535
99	132	79-2-HS	MM	8.80294	0.847605	0.303749	18.3276	0	22.0001	10.9306	0	52.4097	0.575677	0	10.8569	0	0	0	0	7.49537	18.9279	0.449838	0.510588	1.2121	0	2.17253	0.733337	1.13978	0.765159	0.705855	3.34413	0	0	2.18265	2.18265	1.03853	0.973444	5.40673	0	7.41871	2.13492	0	2.60646	4.74138	19.8594	100	2.1723	0.460342	1.68812
102	127	79-3-HS	MM	5.30712	0.844314	0.343757	16.25	0.398034	18.8162	22.7814	4.41757	63.8513	1.85448	0	8.49742	0	0	0	0	6.98972	17.3416	0	0.575943	2.02032	0	2.59627	0.458342	0.696559	0.506589	0.877484	2.53897	0	0	1.61927	1.61927	0.741791	1.47755	0	0	2.21934	2.54199	0	1.62832	4.17031	13.5	100	2.57542	0.388286	1.91235
7	141	88-1	NL-19	2.19778	1.06115	0.596355	14.965	0	7.61782	8.31662	2.93972	35.4966	1.32751	0.738704	5.96031	0.691254	0	0	0	2.7909	12.0792	5.10514	2.90521	10.7959	1.0137	19.8199	0.476653	12.9829	0.483123	2.35307	16.2957	0	0	6.36256	6.36256	0	1.51407	3.38294	0	4.89701	0	1.11938	1.38574	2.50512	50.2254	99.9989	0.393729	2.53982	2.51077
9	138	88-2	NL-19	1.36298	1.21434	0.408775	13.9391	0	5.56821	8.59506	1.95517	31.6807	1.52362	0.358427	6.1508	1.08008	0.29849	0.43275	0	1.00935	11.0561	4.18245	4.55646	9.56365	1.42052	19.7231	0.101894	14.7626	0	3.52194	18.3865	0	0	13.5088	13.5088	0	0.82714	0.653321	0	1.48046	0	1.95397	0.504675	2.45864	55.8967	99.9964	0.182004	5.49439	2.26622
11	18	88-3	NL-19	2.05923	0.45993	0.207317	14.581	0.343206	7.5392	6.61237	2.85801	32.601	1.27178	0	9.93554	1.90679	2.45296	0.996516	3.31098	2.66289	23.5819	1.01132	1.69425	3.41376	0.611498	6.73084	0.315331	5.41551	0.312718	1.5993	7.64286	0	0.993902	19.0366	20.0305	0.479094	0.743031	2.24129	0	3.46341	0	2.71516	1.01132	3.72648	41.7605	100.003	0.18604	5.37518	1.46756
16	155	88-4	NL-19	3.00999	2.23379	2.26257	18.1734	1.097	7.77806	6.55832	1.38734	39.4904	11.9476	0	5.21806	0.547178	0.586005	0.570655	0.777427	1.40587	22.298	2.22664	4.89571	6.65372	1.10339	14.8795	0.425282	7.99639	0.413544	2.61038	11.4456	0	0	0.93544	2.22573	0.59684	0.692551	3.2623	0	4.55169	0	0	1.50248	1.50248	35.1982	99.9955	0.674905	1.48137	3.48278
22	154	88-6	NL-19	1.78482	1.02849	0.7861	14.2993	0.927647	5.52275	4.34542	1.11779	28.0275	0.669461	0.628759	4.09878	0.591702	0	0	0	1.17976	9.08147	4.17107	5.7615	15.9371	2.62013	28.4898	0	8.99338	0.345666	4.6759	14.0149	0.624506	0	5.46139	6.0859	0.806755	2.56789	1.9695	0	5.34415	0	0	6.30156	6.30156	61.1063	100	1.03544	0.965777	3.48866
23	17	88-7	NL-19	5.1589	1.2551	0.873006	12.4471	0.377149	6.60072	9.17646	2.68827	33.4178	1.01892	0.707308	6.24706	0	0	0	0	3.69606	11.6693	6.36825	2.84531	9.7329	0.947199	19.8937	0.416718	13.3894	0	2.253	16.0591	0	0	6.79238	6.79238	0.346235	0.583653	2.55348	0	3.48337	0	1.16731	0.842092	2.0094	49.7502	99.9963	0.295831	3.38031	1.99248
30	136	88-8	NL-19	2.0628	0.80075	0.591859	10.9447	1.58811	5.19483	5.02745	2.03401	26.1817	1.25536	0.907204	6.50442	0.729111	0	0	0	1.96773	11.6738	4.50857	2.87025	16.3913	0.917247	24.6873	0.605919	15.2591	0	5.34949	21.2145	0.902517	0	9.27022	10.1727	0	0	0.975495	0	0.975495	0	1.23795	0.540975	1.77892	60.0817	100	0.174872	5.71848	1.68266
32	112	79-1	NL-19	5.00908	0.856577	0.316884	18.9173	0	11.4639	12.5235	2.59449	46.6727	0.409308	0	9.51807	1.08434	0	0	0	6.56874	17.5805	0.582604	0.196402	0.37795	0	1.15696	0	0.450569	0.599109	0	1.04968	0	0	20.1815	20.1815	1.10744	0	1.35336	0	2.4608	0.886285	3.65242	0.947351	5.48605	30.7344	99.9967	0.271835	3.6787	1.98752
37	134	79-4	NL-19	0.887333	0.760025	0.282623	18.1579	0.486314	9.73265	9.58625	1.76957	40.7753	0.440484	0	10.3717	0.995544	0	0	0	5.26034	17.0681	0.371738	0.29408	1.16486	0.497772	2.32845	0	0.557607	0.374284	0.734564	1.66645	0	0	25.3074	25.3074	0.597072	0.793125	3.06302	0	4.45321	1.26416	4.71038	1.24507	7.21961	41.2693	100	0.285276	3.50538	1.75071
74	110	88-1-HS	NL-19	2.33753	0.953878	0.290007	16.0587	0	12.9403	13.0573	2.74109	46.0412	0.662124	0	9.78686	1.13732	0	0	0	4.49686	16.0832	0.337177	0.328442	0	0	0.665618	0	0	0.52935	0	0.52935	0	0	23.7037	23.7037	0.871768	0.679595	3.03284	0	4.58421	0.716282	4.51782	0.812369	6.04647	35.5294	99.9913	0.255085	3.92025	1.64084
78	153	88-2-HS	NL-19	0.462883	0.373339	0.145869	13.1492	0.989313	5.56326	5.4145	1.38215	27.0176	0.623917	0.349509	10.5864	3.10659	0	0	0	0.992201	15.9785	1.38432	1.09547	6.0933	0.454939	9.02802	0.826834	7.07683	1.18284	5.29752	14.384	0	0	23.7832	23.7832	1.0673	0.343732	1.10269	0	2.51372	0	2.98816	0.76762	3.75578	56.5396	99.9986	0.157917	6.33244	1.24209
82	142	88-3-HS	NL-19	0	0.944521	0	8.81706	0.820724	10.0367	34.6859	7.38193	62.6868	0.738193	0.729023	2.59055	0	0	0	0	0	4.05777	2.2696	1.58643	8.895	0	12.751	0	8.25768	0.40807	3.05365	11.7194	0	0	5.40578	5.40578	0	1.68271	1.33425	0	3.01696	0	0	0	0	33.2554	100	0		3.40354
85	135	88-4-HS	NL-19	2.36755	0.779558	0.695828	12.4585	1.74679	10.9138	10.8878	2.45994	39.9423	3.22506	0.743468	5.74708	0	0	0	0	3.32756	13.0432	2.2535	2.71257	6.33752	0.537029	11.8406	0.554353	15.0166	0.776671	3.33622	19.6838	0.948463	0	1.12747	2.07593	0.938357	0	6.34474	0	7.2831	0	0	2.58553	2.58553	44.6514	100.004	1.24548	0.802903	2.1678
90	137	88-6-HS	NL-19	1.78982	1.16899	1.25076	13.0648	1.36281	12.8256	21.7262	5.40884	56.808	5.82677	0	5.40581	0	0	0	0	2.27438	13.9522	1.39007	4.01272	6.66263	0.999394	13.0648	0.317989	4.90006	0	2.66202	7.88007	1.39007	0	0.802544	2.19261	0.487583	1.56875	0	0	2.05633	0	0	1.46881	1.46881	27.4591	100.009	0.66989	1.49278	2.41681
95	140	79-1-HS	NL-19	2.2092	0.545196	0.214882	15.2424	0	9.91831	12.9089	3.79329	42.623	0.285917	0	10.7192	1.0531	0	0	0	4.87658	16.9348	0.330314	0.152726	0	0	0.48304	0	0.264607	0.427988	0	0.692595	0	0	26.1907	26.1907	0.52211	0.623335	2.74196	0	3.88741	0.903925	4.71675	1.36565	6.98633	38.2401	100.007	0.266748	3.74886	1.42197
100	133	79-2-HS	NL-19	3.20151	0.859419	0.25014	16.962	0.251537	9.8938	10.7616	2.80604	41.7845	0.533818	0	10.2362	1.22135	0	0	0	3.75629	15.7476	0	0.185858	0.206819	0	0.392677	0.374511	0.245947	0.377306	0	0.997764	0	0	26.1585	26.1585	0.563164	0.53801	2.6104	0	3.71157	0.799329	5.90134	1.02571	7.72638	39.2663	100	0.295368	3.3856	1.65706
103	139	79-3-HS	NL-19	2.11249	0.497371	0.23175	16.5594	0.235315	11.2684	13.1063	3.09653	44.9951	0.727338	0	11.0206	1.21045	0	0	0	4.64747	17.6058	0	0.194313	0.549069	0	0.743382	0.37793	0.194313	0.352973	0.263838	1.18905	0	0	22.8006	22.8006	0.540155	0.679205	2.6366	0	3.85596	1.46181	4.04314	1.19262	6.69757	35.2866	100	0.293745	3.40431	1.50259
5	118	88-1	SGG	1.47947	1.19096	1.08176	18.2716	1.55313	6.13684	1.13554	0	29.3699	0.715365	0	4.16339	0.471509	0	0	0	1.21152	6.56178	4.47804	5.45211	18.9549	6.83423	35.7192	0.129757	13.7512	0	7.50248	21.3835	0	0	1.66819	1.66819	1.24624	0.380285	0.277214	0	2.44292	0	0	0.497787	1.37545	62.5893	100	0.824518	1.21283	4.38865
8	124	88-2	SGG	2.27574	2.16418	2.59084	22.7498	2.6239	2.61651	1.72665	0.301185	34.7731	1.98804	0.389257	3.22018	0.927041	0.932478	0.552137	1.23693	0.992932	10.5808	4.95205	8.59693	14.3003	5.53311	33.3824	0.0632815	10.0546	0	4.32054	14.4384	0.909862	0	0.946396	1.85626	0.570621	0.497119	0.334022	0	2.12982	0	0	0.305534	0.305534	52.3708	100	0.164597	6.07544	7.06476
14	161	88-3	SGG	1.79104	1.482	2.62645	28.47	4.75721	4.57056	2.75281	0.689917	45.3489	2.76616	0	3.08206	0.388823	0	0	0	0.900394	7.42698	2.79396	4.91029	11.7463	4.43012	23.8806	0.74768	7.36055	0	6.44355	14.5518	0.984512	0	1.68129	2.6658	0.567168	0.874761	1.18705	0	2.62898	0	0	1.28308	1.28308	45.4341	100.001	0.481311	2.07766	9.23732
17	159	88-4	SGG	2.83353	1.13234	0.93325	9.38228	1.26567	5.13377	12.5749	4.61648	35.0387	2.12781	0.96347	2.94552	0.52262	0	0	0	1.10746	8.20727	3.14639	3.93921	13.1846	2.63088	22.9011	0.293307	13.046	0	7.47489	20.8141	1.33144	0	1.17145	2.50289	1.18745	0.871034	1.21411	0	3.2726	0	0	0.787486	3.94098	53.9223	100.002	1.57457	0.635092	3.18527
19	115	88-6	SGG	3.09233	0.875741	0.704865	11.5358	1.02633	6.15048	4.24254	1.36754	25.9032	1.34191	0.899236	3.51044	0.81807	0	0	0	1.91969	10.0043	2.26411	5.06755	15.2902	6.34912	28.971	0.434133	7.14904	0	13.5729	21.1561	1.17157	0	0.983607	2.15518	0.323063	1.17104	0.844236	0	2.33834	0.984141	0.27447	3.75073	5.00934	61.0012	100.001	2.32433	0.430231	3.28613
25	119	88-7	SGG	3.29052	0.966188	0.89252	12.2828	0.588402	5.221	7.02304	2.07405	29.048	0.96241	0.718738	4.81488	0.442954	0	0	0	1.57442	8.51341	5.22762	5.28334	12.5642	2.64734	25.7225	0.112391	21.5281	0	6.65187	28.2924	0.90102	0	1.88704	2.78806	0.271062	0.366453	0.748961	0	1.38648	0	0	0.521345	0.521345	59.1481	100	0.186992	5.34783	2.551
27	122	88-8	SGG	2.03253	1.16577	0.977565	13.6069	2.21327	2.70088	2.93898	0.845546	24.4489	4.13383	1.38226	2.29225	0.441633	0	0	0	0.52493	9.1906	4.72712	6.61978	14.8136	2.99242	29.1529	0.146163	20.6137	0	8.77136	29.5313	2.19245	0	1.21253	3.40497	0.254214	0.116302	0.587796	0	0.958312	0	0	0.214923	0.214923	64.3287	100.001	0.0631202	15.8428	5.93606
34	147	79-1	SGG	2.52453	1.2468	0.466084	22.5053	0.521544	14.9989	8.30205	1.49637	49.5371	6.75448	0	16.4825	0	0	0	0	5.77645	29.2513	0.87244	0.153584	0.830845	0.28477	2.14164	0	0.668729	0.956698	0.639932	2.26536	0	0	3.47483	3.47483	0.989761	0.692193	6.06442	0	7.74637	0.660196	0	2.39654	3.05674	18.6849	99.9979	0.879681	1.13678	1.36541
36	117	79-4	SGG	7.65165	0.866808	0.289478	17.3231	0.365913	16.9068	12.0117	3.36803	51.1319	0.648886	0	15.4367	0.588714	0	0	0	9.79509	26.4693	0.681412	0.398439	0.564319	0	1.64417	0	0.515531	0.59034	0	1.10587	0	0	3.1371	3.1371	0.87006	1.15629	3.7193	0	5.74565	1.20345	0	1.22459	2.42804	14.7455	99.9984	0.773976	1.29203	1.12221
75	121	88-1-HS	SGG	6.02364	1.21362	0	20.1919	0	18.5742	8.51061	0	48.4903	0	0	10.3241	0	0	0	0	4.05134	14.3754	1.6063	0.687508	0	0	2.29381	0	0	2.31414	0	2.31414	0	0	2.34719	2.34719	3.01944	1.25302	10.2999	0	14.5724	3.1389	0	6.44555	9.58445	31.112	100.001	4.08338	0.244895	1.95581
79	163	88-2-HS	SGG	1.40997	0.685507	0.496531	5.89789	4.52961	2.32034	2.54588	0.745993	17.2217	2.29812	1.08089	2.94604	0	0	0	0	0.409391	6.99279	2.84557	6.00349	13.9928	3.02669	25.8685	1.33001	19.0011	0.98862	17.8785	39.1983	3.00858	0	1.91197	4.92055	0.329085	0	0.63869	0	0.967775	0	0	0.41315	0.41315	74.3755	100	0.0839642	11.9098	2.00197
81	113	88-3-HS	SGG	1.18268	0.795051	0.744752	12.8352	2.12964	2.27684	2.61284	0.563007	21.9573	2.22185	1.39025	2.11656	0.310844	0	0.214271	0	0.412783	7.38046	4.943	5.53283	20.0392	3.86426	34.3793	0.110657	17.9401	0	11.2813	29.332	2.19335	0	1.28295	3.47629	0.889612	0.176715	0.195829	0	1.26216	0	0.118369	0.159614	0.277983	69.4782	99.9987	0.0799653	12.5054	6.06416
86	144	88-4-HS	SGG	0.682431	1.87332	1.91375	13.4195	1.63073	5.37981	9.3531	2.26415	35.8344	19.9142	0	2.42098	0.540309	0	0	0	0	23.7944	2.04729	5.91399	12.8167	1.33546	22.1135	0	5.75227	0	2.73217	8.48444	1.72262	0	3.46974	5.19235	0.439843	0.485175	0.945847	0	1.87086	0	0.553786	0.294046	0.847831	39.6913	100.002	0.163285	6.12428	5.54302
91	143	88-6-HS	SGG	1.10986	1.38537	1.71516	10.9992	3.75673	1.98197	1.61463	0.308165	21.7612	22.0401	0.4772	1.17158	0.751007	0	0	0	0.703499	27.1247	2.17985	5.05408	19.1767	2.26341	28.674	0.0377519	6.77625	0.148462	7.08229	14.0448	3.01697	0	0.449841	4.24263	0.231389	0.138494	0.382821	0	0.752704	0	0	0.182821	0.182821	50.0095	100.005	0.0430914	23.2065	9.38831
96	160	79-1-HS	SGG	4.33898	0.971087	0.418744	18.4048	0.821535	13.0668	14.4925	3.22034	51.3958	3.46959	0	18.5823	0	0	0	0	5.24028	27.2921	0.701894	0.257228	0.382851	0	1.34197	0	0.362911	0.675972	0	1.03888	0	0	2.84546	2.84546	0.89332	0.869392	5.52742	0	7.29013	1.41974	0	3.0329	4.45264	16.9691	99.996	1.56482	0.639051	0.99045
98	114	79-2-HS	SGG	4.64994	0.657109	0.389486	16.9582	0.492234	15.049	17.4719	4.19116	55.2091	0.800478	0	13.037	0	0	0	0	7.05376	20.8913	0.642772	0.989247	2.58542	0	4.21744	0.664277	2.66906	0.640382	1.546	5.51971	0	0	2.88172	2.88172	0.900836	0.611708	2.66428	0	4.17682	0.92951	0	1.20908	2.13859	19.2521	100.002	0.742123	1.34749	1.30077
101	116	79-3-HS	SGG	2.05717	0.931598	0.288412	16.5518	0.423686	14.6988	18.6166	4.12966	55.6406	1.32721	0	18.0117	0	0	0	0	8.14446	27.4834	0	0.370087	0.974987	0	1.34507	0.847371	0.293517	0.837162	0	1.97805	0	0	2.94028	2.94028	1.19959	1.03114	3.04492	0	5.27565	1.10771	0	1.55692	2.66462	14.8188	100	0.90625	1.10345	0.918946
