# Supplementary material for: Estimation of antimicrobial activities and fatty acid composition of actinobacteria isolated from water surface of underground lakes from Badzheyskaya and Okhotnichya caves in Siberia
Source: PeerJ. 2018 Oct 25;6:e5832. doi: 10.7717/peerj.5832 (PMC6204239; doi:10.7717/peerj.5832)
Supplement: Supplemental Information 2 [file peerj-06-5832-s002.xls]

## Sheet: Summe of FA
№ проб	№ of Field	Strain	Species	Nutrient medium	Summe of SCFA	Summe of UFA	Summe of MUFA	Summe (n-9) PUFA	Summe (n-7) PUFA	Summe (n-6) PUFA	Summe (n-4) PUFA	Summe (n-3) PUFA	Summe of PUFA
31	14	79-1	Nocardia sp.	ISP	5.94234	45.316	30.2024	3.2459	3.51385	2.44432	6.75749	2.5766	18.5382
32	112	79-1	Nocardia sp.	NL-19	5.00908	46.6727	17.5805	1.15696	1.04968	20.1815	2.4608	5.48605	30.7344
33	126	79-1	Nocardia sp.	MM	4.17946	58.1783	19.6561	1.94147	1.9405	2.76731	8.09814	3.23964	17.9871
34	147	79-1	Nocardia sp.	SGG	2.52453	49.5371	29.2513	2.14164	2.26536	3.47483	7.74637	3.05674	18.6849
35	111	79-4	Nocardia sp.	ISP	3.30831	51.4213	27.6762	2.87152	2.5081	2.73673	5.48882	3.98396	17.5891
36	117	79-4	Nocardia sp.	SGG	7.65165	51.1319	26.4693	1.64417	1.10587	3.1371	5.74565	2.42804	14.7455
37	134	79-4	Nocardia sp.	NL-19	0.887333	40.7753	17.0681	2.32845	1.66645	25.3074	4.45321	7.21961	41.2693
38	167	79-4	Nocardia sp.	MM	4.96021	47.2429	19.423	2.68901	2.53089	2.95079	12.866	7.33927	28.3759
73	13(3)	88-1-HS	Nocardia sp.	ISP	6.39932	51.5004	23.5626	1.19191	1.40194	2.32082	9.06931	4.555	18.539
74	110	88-1-HS	Nocardia sp.	NL-19	2.33753	46.0412	16.0832	0.665618	0.52935	23.7037	4.58421	6.04647	35.5294
75	121	88-1-HS	Nocardia sp.	SGG	6.02364	48.4903	14.3754	2.29381	2.31414	2.34719	14.5724	9.58445	31.112
76	166	88-1-HS	Nocardia sp.	MM	6.02364	48.4903	14.3754	2.29381	2.31414	2.34719	14.5724	9.58445	31.112
93	12	79-1-HS	Nocardia sp.	ISP	3.19832	51.261	28.7677	1.2629	2.6901	1.28009	7.45128	4.08101	16.7654
94	130	79-1-HS	Nocardia sp.	MM	6.47708	62.1751	13.7539	1.65115	1.84419	1.596	7.21475	4.25715	17.5939
95	140	79-1-HS	Nocardia sp.	NL-19	2.2092	42.623	16.9348	0.48304	0.692595	26.1907	3.88741	6.98633	38.2401
96	160	79-1-HS	Nocardia sp.	SGG	4.33898	51.3958	27.2921	1.34197	1.03888	2.84546	7.29013	4.45264	16.9691
97	16	79-2-HS	Nocardia sp.	ISP	7.56462	61.0869	15.4095	2.81221	3.88041	1.56026	5.42199	2.27344	15.9483
98	114	79-2-HS	Nocardia sp.	SGG	4.64994	55.2091	20.8913	4.21744	5.51971	2.88172	4.17682	2.13859	19.2521
99	132	79-2-HS	Nocardia sp.	MM	8.80294	52.4097	18.9279	2.17253	3.34413	2.18265	7.41871	4.74138	19.8594
100	133	79-2-HS	Nocardia sp.	NL-19	3.20151	41.7845	15.7476	0.392677	0.997764	26.1585	3.71157	7.72638	39.2663
101	116	79-3-HS	Nocardia sp.	SGG	2.05717	55.6406	27.4834	1.34507	1.97805	2.94028	5.27565	2.66462	14.8188
102	127	79-3-HS	Nocardia sp.	MM	5.30712	63.8513	17.3416	2.59627	2.53897	1.61927	2.21934	4.17031	13.5
103	139	79-3-HS	Nocardia sp.	NL-19	2.11249	44.9951	17.6058	0.743382	1.18905	22.8006	3.85596	6.69757	35.2866
104	158	79-3-HS	Nocardia sp.	ISP	7.3859	52.0428	16.6037	6.11656	5.59421	1.89031	6.64804	3.13955	23.9676
1	15	88-1	Streptomyces sp.	ISP	1.76397	32.5578	10.1969	34.9497	18.0352	0.981835	0.727975	0.282191	55.4802
2	156	88-2	Streptomyces sp.	ISP	1.66549	31.9218	15.1133	27.0602	21.4873	0.716443	1.51445	0.281945	51.2975
5	118	88-1	Streptomyces sp.	SGG	1.47947	29.3699	6.56178	35.7192	21.3835	1.66819	2.44292	1.37545	62.5893
6	125	88-1	Streptomyces sp.	MM	6.63316	55.5819	23.0363	2.48424	1.96626	1.48407	6.57182	1.70387	14.747
7	141	88-1	Streptomyces sp.	NL-19	2.19778	35.4966	12.0792	19.8199	16.2957	6.36256	4.89701	2.50512	50.2254
8	124	88-2	Streptomyces sp.	SGG	2.27574	34.7731	10.5808	33.3824	14.4384	1.85626	2.12982	0.305534	52.3708
9	138	88-2	Streptomyces sp.	NL-19	1.36298	31.6807	11.0561	19.7231	18.3865	13.5088	1.48046	2.45864	55.8967
10	170	88-2	Streptomyces sp.	MM	1.67661	30.9698	35.2339	7.41399	12.2637	0.86888	8.67042	2.30538	32.1204
11	18	88-3	Streptomyces sp.	NL-19	2.05923	32.601	23.5819	6.73084	7.64286	20.0305	3.46341	3.72648	41.7605
12	129	88-3	Streptomyces sp.	MM	1.89427	41.3201	47.01	3.75873	2.74688	0.800063	1.09813	1.37501	9.77881
13	157	88-3	Streptomyces sp.	ISP	1.9709	36.2007	10.7059	27.0514	16.9993	1.72963	2.80129	2.20559	51.1232
14	161	88-3	Streptomyces sp.	SGG	1.79104	45.3489	7.42698	23.8806	14.5518	2.6658	2.62898	1.28308	45.4341
15	148	88-4	Streptomyces sp.	ISP	2.0628	23.9946	6.49927	33.0017	21.2747	1.78831	7.80828	2.85506	67.4433
16	155	88-4	Streptomyces sp.	NL-19	3.00999	39.4904	22.298	14.8795	11.4456	2.22573	4.55169	1.50248	35.1982
17	159	88-4	Streptomyces sp.	SGG	2.83353	35.0387	8.20727	22.9011	20.8141	2.50289	3.2726	3.94098	53.9223
18	169	88-4	Streptomyces sp.	MM	4.07169	40.2852	17.9295	13.1458	10.0225	1.15832	8.48423	4.11368	37.7127
19	115	88-6	Streptomyces sp.	SGG	3.09233	25.9032	10.0043	28.971	21.1561	2.15518	2.33834	5.00934	61.0012
20	131	88-6	Streptomyces sp.	MM	7.92537	60.9071	14.2604	2.52239	2.29022	1.8408	6.08624	3.71476	16.9055
21	145	88-6	Streptomyces sp.	ISP	1.23842	42.1901	5.87227	27.8531	15.9	0.932641	2.8494	2.63666	50.6986
22	154	88-6	Streptomyces sp.	NL-19	1.78482	28.0275	9.08147	28.4898	14.0149	6.0859	5.34415	6.30156	61.1063
23	17	88-7	Streptomyces sp.	NL-19	5.1589	33.4178	11.6693	19.8937	16.0591	6.79238	3.48337	2.0094	49.7502
24	19	88-7	Streptomyces sp.	ISP	3.75392	34.9867	8.80584	21.234	26.5117	1.2992	2.49215	0.614586	52.4499
25	119	88-7	Streptomyces sp.	SGG	3.29052	29.048	8.51341	25.7225	28.2924	2.78806	1.38648	0.521345	59.1481
26	123	88-7	Streptomyces sp.	MM	10.0618	46.661	12.4028	10.7206	8.60119	1.19051	5.89681	2.4561	30.8708
27	122	88-8	Streptomyces sp.	SGG	2.03253	24.4489	9.1906	29.1529	29.5313	3.40497	0.958312	0.214923	64.3287
28	151	88-8	Streptomyces sp.	ISP	1.38028	18.7842	3.7065	34.0333	39.0381	0.967533	1.35524	0.352733	76.1273
29	162	88-8	Streptomyces sp.	MM	3.41244	49.3008	18.0244	6.22835	10.4602	1.87781	6.94836	3.20879	29.2607
30	136	88-8	Streptomyces sp.	NL-19	2.0628	26.1817	11.6738	24.6873	21.2145	10.1727	0.975495	1.77892	60.0817
77	146	88-2-HS	Streptomyces sp.	ISP	1.36518	20.6065	5.30897	24.107	41.1795	2.82819	2.14435	0.702306	72.7184
78	153	88-2-HS	Streptomyces sp.	NL-19	0.462883	27.0176	15.9785	9.02802	14.384	23.7832	2.51372	3.75578	56.5396
79	163	88-2-HS	Streptomyces sp.	SGG	1.40997	17.2217	6.99279	25.8685	39.1983	4.92055	0.967775	0.41315	74.3755
80	164	88-2-HS	Streptomyces sp.	MM	2.95839	40.4068	13.6205	6.80732	15.0484	2.54342	12.1646	4.26856	43.0143
81	113	88-3-HS	Streptomyces sp.	SGG	1.18268	21.9573	7.38046	34.3793	29.332	3.47629	1.26216	0.277983	69.4782
82	142	88-3-HS	Streptomyces sp.	NL-19	0	62.6868	4.05777	12.751	11.7194	5.40578	3.01696	0	33.2554
84	168	88-3-HS	Streptomyces sp.	MM	1.64459	21.7944	5.01137	37.5959	30.3665	1.32748	1.37271	0.394958	71.5598
85	135	88-4-HS	Streptomyces sp.	NL-19	2.36755	39.9423	13.0432	11.8406	19.6838	2.07593	7.2831	2.58553	44.6514
86	144	88-4-HS	Streptomyces sp.	SGG	0.682431	35.8344	23.7944	22.1135	8.48444	5.19235	1.87086	0.847831	39.6913
87	150	88-4-HS	Streptomyces sp.	MM	0.986497	27.1512	25.3811	24.3447	15.8972	3.31358	1.60765	0.182671	46.4854
88	152	88-4-HS	Streptomyces sp.	ISP	3.83634	59.2972	16.5102	2.56318	2.48857	1.6799	10.8207	2.81107	20.3634
89	128	88-6-HS	Streptomyces sp.	ISP	0.921986	34.4094	9.83088	18.4274	13.3279	17.4318	2.30496	3.3497	54.8418
90	137	88-6-HS	Streptomyces sp.	NL-19	1.78982	56.808	13.9522	13.0648	7.88007	2.19261	2.05633	1.46881	27.4591
91	143	88-6-HS	Streptomyces sp.	SGG	1.10986	21.7612	27.1247	28.674	14.0448	4.24263	0.752704	0.182821	50.0095
92	165	88-6-HS	Streptomyces sp.	MM	4.1006	43.3592	23.4498	6.86699	5.53115	1.38401	10.3544	3.91116	29.0888
