# Supplementary material for: Estimation of antimicrobial activities and fatty acid composition of actinobacteria isolated from water surface of underground lakes from Badzheyskaya and Okhotnichya caves in Siberia
Source: PeerJ. 2018 Oct 25;6:e5832. doi: 10.7717/peerj.5832 (PMC6204239; doi:10.7717/peerj.5832)
Supplement: Supplemental Information 4 [file peerj-06-5832-s004.xls]

## Sheet: Total tables
MIN in field "Summe of PUFA"	Nutrient medium						MIN in field "Summe of MUFA"	Nutrient medium								Minimum value					Maximum value
Вид	ISP	MM	NL-19	SGG	Total		Вид	ISP	MM	NL-19	SGG	Total
Nocardia sp.	15.9483	13.5	30.7344	14.7455	13.5		Nocardia sp.	15.4095	13.7539	15.7476	14.3754	13.7539					ISP	MM	NL-19	SGG	ISP	MM	NL-19	SGG
Streptomyces sp.	20.3634	9.77881	27.4591	39.6913	9.77881		Streptomyces sp.	3.7065	5.01137	4.05777	6.56178	4.05777				Summe of PUFA
Total	20.3634	9.77881	27.4591	14.7455	9.77881		Total	9.83088	5.01137	4.05777	6.56178	4.05777				Nocardia sp.	15.9483	13.5	30.7344	14.7455	23.9676	31.112	41.2693	31.112
																Streptomyces sp.	20.3634	9.77881	27.4591	39.6913	76.1273	71.5598	61.1063	74.3755
																Summe (n-9) PUFA
MAX in field "Summe of PUFA"	Nutrient medium						MAX in field "Summe of MUFA"	Nutrient medium								Nocardia sp.	1.19191	1.65115	0.392677	1.34197	6.11656	2.68901	2.32845	4.21744
Вид	ISP	MM	NL-19	SGG	Total		Вид	ISP	MM	NL-19	SGG	Total				Streptomyces sp.	2.56318	2.48424	6.73084	22.1135	34.9497	37.5959	28.4898	35.7192
Nocardia sp.	23.9676	31.112	41.2693	31.112	41.2693		Nocardia sp.	30.2024	19.6561	17.6058	29.2513	30.2024				Summe (n-7) PUFA
Streptomyces sp.	76.1273	71.5598	61.1063	74.3755	74.3755		Streptomyces sp.	16.5102	47.01	23.5819	27.1247	47.01				Nocardia sp.	1.40194	1.84419	0.52935	1.03888	5.59421	3.34413	1.66645	5.51971
Total	54.8418	71.5598	61.1063	74.3755	74.3755		Total	16.5102	47.01	23.5819	29.2513	47.01				Streptomyces sp.	2.48857	1.96626	7.64286	8.48444	41.1795	30.3665	21.2145	39.1983
																Summe (n-3) PUFA
																Nocardia sp.	2.27344	3.23964	5.48605	2.13859	4.555	9.58445	7.72638	9.58445
MIN in field "Summe of (n-4) PUFA"	Nutrient medium						MIN in field "Summe of (n-9) PUFA"	Nutrient medium								Streptomyces sp.	0.281945	0.182671	0	0.182821	3.3497	4.26856	6.30156	5.00934
Вид	ISP	MM	NL-19	SGG	Total		Вид	ISP	MM	NL-19	SGG	Total				Summe (n-6) PUFA
Nocardia sp.	5.42199	2.21934	2.4608	4.17682	2.21934		Nocardia sp.	1.19191	1.65115	0.392677	1.34197	0.392677				Nocardia sp.	1.28009	1.596	20.1815	2.34719	2.73673	2.95079	26.1907	3.47483
Streptomyces sp.	0.727975	1.09813	0.975495	0.752704	0.752704		Streptomyces sp.	2.56318	2.48424	6.73084	22.1135	2.48424				Streptomyces sp.	0.716443	0.800063	2.07593	1.66819	17.4318	3.31358	23.7832	5.19235
Total	2.30496	1.09813	0.975495	0.752704	0.752704		Total	2.56318	1.65115	0.392677	1.34197	0.392677				Summe (n-4) PUFA
																Nocardia sp.	5.42199	2.21934	2.4608	4.17682	9.06931	14.5724	4.58421	14.5724
																Streptomyces sp.	0.727975	1.09813	0.975495	0.752704	10.8207	12.1646	7.2831	3.2726
MAX in field "Summe of (n-4) PUFA"	Nutrient medium						MAX in field "Summe of (n-9) PUFA"	Nutrient medium								Summe of MUFA
Вид	ISP	MM	NL-19	SGG	Total		Вид	ISP	MM	NL-19	SGG	Total				Nocardia sp.	15.4095	13.7539	15.7476	14.3754	30.2024	19.6561	17.6058	29.2513
Nocardia sp.	9.06931	14.5724	4.58421	14.5724	14.5724		Nocardia sp.	6.11656	2.68901	2.32845	4.21744	6.11656				Streptomyces sp.	3.7065	5.01137	4.05777	6.56178	16.5102	47.01	23.5819	27.1247
Streptomyces sp.	10.8207	12.1646	7.2831	3.2726	12.1646		Streptomyces sp.	34.9497	37.5959	28.4898	35.7192	37.5959				Summe of UFA
Total	10.8207	14.5724	7.2831	14.5724	14.5724		Total	18.4274	37.5959	28.4898	35.7192	37.5959				Nocardia sp.	45.316	47.2429	40.7753	48.4903	61.0869	63.8513	46.6727	55.6406
																Streptomyces sp.	18.7842	21.7944	26.1817	17.2217	59.2972	60.9071	62.6868	45.3489
																Summe of SCFA
MIN in field "Summe of(n-6) PUFA	Nutrient medium						MIN in field "Summe of(n-7) PUFA	Nutrient medium								Nocardia sp.	3.19832	4.17946	0.887333	2.05717	7.56462	8.80294	5.00908	7.65165
Вид	ISP	MM	NL-19	SGG	Total		Вид	ISP	MM	NL-19	SGG	Total				Streptomyces sp.	0.921986	0.986497	0	0.682431	3.83634	10.0618	5.1589	3.29052
Nocardia sp.	1.28009	1.596	20.1815	2.34719	1.28009		Nocardia sp.	1.40194	1.84419	0.52935	1.03888	0.52935
Streptomyces sp.	0.716443	0.800063	2.07593	1.66819	0.800063		Streptomyces sp.	2.48857	1.96626	7.64286	8.48444	1.96626
Total	1.6799	0.800063	2.07593	1.66819	0.800063		Total	2.48857	1.84419	0.52935	1.03888	0.52935
MAX in field "Summe of(n-6) PUFA	Nutrient medium						MAX in field "Summe of(n-7) PUFA	Nutrient medium
Вид	ISP	MM	NL-19	SGG	Total		Вид	ISP	MM	NL-19	SGG	Total
Nocardia sp.	2.73673	2.95079	26.1907	3.47483	26.1907		Nocardia sp.	5.59421	3.34413	1.66645	5.51971	5.59421
Streptomyces sp.	17.4318	3.31358	23.7832	5.19235	23.7832		Streptomyces sp.	41.1795	30.3665	21.2145	39.1983	39.1983
Total	17.4318	3.31358	26.1907	5.19235	26.1907		Total	13.3279	30.3665	21.2145	39.1983	39.1983
							MIN in field "Summe ofUFA	Nutrient medium
							Вид	ISP	MM	NL-19	SGG	Total
MIN in field "Summe ofPUFA			MAX in field "Summe ofPUFA				Nocardia sp.	45.316	47.2429	40.7753	48.4903	40.7753
Вид	Итог		Вид	Итог			Streptomyces sp.	18.7842	21.7944	26.1817	17.2217	17.2217
Nocardia sp.	13.5		Nocardia sp.	41.2693			Total	34.4094	21.7944	26.1817	17.2217	17.2217
Streptomyces sp.	9.77881		Streptomyces sp.	76.1273
Total	20.3634		Total	71.5598
							MAX in field "Summe ofUFA	Nutrient medium
MIN in field "Summe of(n-4) PUFA			MAX in field "Summe of(n-4) PUFA				Вид	ISP	MM	NL-19	SGG	Total
Вид	Итог		Вид	Итог			Nocardia sp.	61.0869	63.8513	46.6727	55.6406	63.8513
Nocardia sp.	2.21934		Nocardia sp.	14.5724			Streptomyces sp.	59.2972	60.9071	62.6868	45.3489	62.6868
Streptomyces sp.	0.727975		Streptomyces sp.	12.1646			Total	59.2972	63.8513	62.6868	55.6406	63.8513
Total	0.752704		Total	10.8207
MIN in field "Summe of(n-6) PUFA			MAX in field "Summe of(n-6) PUFA				MIN in field "Summe ofКЦ	Nutrient medium
Вид	Итог		Вид	Итог			Вид	ISP	MM	NL-19	SGG	Total
Nocardia sp.	1.28009		Nocardia sp.	26.1907			Nocardia sp.	3.19832	4.17946	0.887333	2.05717	0.887333
Streptomyces sp.	0.716443		Streptomyces sp.	23.7832			Streptomyces sp.	0.921986	0.986497	0	0.682431	0
Total	1.32748		Total	17.4318			Total	0.921986	0.986497	0	0.682431	0
							MAX in field "Summe ofКЦ	Nutrient medium
MIN in field "Summe ofМUFA			MAX in field "Summe ofМUFA				Вид	ISP	MM	NL-19	SGG	Total
Вид	Итог		Вид	Итог			Nocardia sp.	7.56462	8.80294	5.00908	7.65165	8.80294
Nocardia sp.	13.7539		Nocardia sp.	30.2024			Streptomyces sp.	3.83634	10.0618	5.1589	3.29052	10.0618
Streptomyces sp.	3.7065		Streptomyces sp.	47.01			Total	3.83634	10.0618	5.1589	7.65165	10.0618
Total	5.01137		Total	27.1247
							MIN in field "Summe ofPUFA	Nutrient medium
							Вид	ISP	MM	NL-19	SGG	Total
MIN in field "Summe ofUFA			MAX in field "Summe ofUFA				Nocardia sp.	15.9483	13.5	30.7344	14.7455	13.5
Вид	Итог		Вид	Итог			Streptomyces sp.	20.3634	9.77881	27.4591	39.6913	9.77881
Nocardia sp.	40.7753		Nocardia sp.	63.8513			Total	20.3634	9.77881	27.4591	14.7455	9.77881
Streptomyces sp.	17.2217		Streptomyces sp.	62.6868
Total	21.7612		Total	59.2972
							MAX in field "Summe ofPUFA	Nutrient medium
MIN in field "Summe ofКЦ			MAX in field "Summe ofКЦ				Вид	ISP	MM	NL-19	SGG	Total
Вид	Итог		Вид	Итог			Nocardia sp.	23.9676	31.112	41.2693	31.112	41.2693
Nocardia sp.	0.887333		Nocardia sp.	8.80294			Streptomyces sp.	76.1273	71.5598	61.1063	74.3755	74.3755
Streptomyces sp.	0		Streptomyces sp.	10.0618			Total	54.8418	71.5598	61.1063	74.3755	74.3755
Total	0.682431		Total	4.1006
							MIN in field "Summe of(n-3) PUFA	Nutrient medium
							Вид	ISP	MM	NL-19	SGG	Total
							Nocardia sp.	2.27344	3.23964	5.48605	2.13859	2.13859
							Streptomyces sp.	0.281945	0.182671	0	0.182821	0
							Total	2.81107	0.182671	0	0.182821	0
							MAX in field "Summe of(n-3) PUFA	Nutrient medium
							Вид	ISP	MM	NL-19	SGG	Total
							Nocardia sp.	4.555	9.58445	7.72638	9.58445	9.58445
							Streptomyces sp.	3.3497	4.26856	6.30156	5.00934	6.30156
							Total	3.3497	9.58445	7.72638	9.58445	9.58445
							MIN in field "Summe of(n-6) PUFA	Nutrient medium
							Вид	ISP	MM	NL-19	SGG	Total
							Nocardia sp.	1.28009	1.596	20.1815	2.34719	1.28009
							Streptomyces sp.	0.716443	0.800063	2.07593	1.66819	0.800063
							Total	1.6799	0.800063	2.07593	1.66819	0.800063
							MAX in field "Summe of(n-6) PUFA	Nutrient medium
							Вид	ISP	MM	NL-19	SGG	Total
							Nocardia sp.	2.73673	2.95079	26.1907	3.47483	26.1907
							Streptomyces sp.	17.4318	3.31358	23.7832	5.19235	23.7832
							Total	17.4318	3.31358	26.1907	5.19235	26.1907
							MIN in field "Summe of(n-4) PUFA	Nutrient medium
							Вид	ISP	MM	NL-19	SGG	Total
							Nocardia sp.	5.42199	2.21934	2.4608	4.17682	2.21934
							Streptomyces sp.	0.727975	1.09813	0.975495	0.752704	0.752704
							Total	2.30496	1.09813	0.975495	0.752704	0.752704
							MAX in field "Summe of(n-4) PUFA	Nutrient medium
							Вид	ISP	MM	NL-19	SGG	Total
							Nocardia sp.	9.06931	14.5724	4.58421	14.5724	14.5724
							Streptomyces sp.	10.8207	12.1646	7.2831	3.2726	12.1646
							Total	10.8207	14.5724	7.2831	14.5724	14.5724
