# Supplementary material for: Estimation of antimicrobial activities and fatty acid composition of actinobacteria isolated from water surface of underground lakes from Badzheyskaya and Okhotnichya caves in Siberia
Source: PeerJ. 2018 Oct 25;6:e5832. doi: 10.7717/peerj.5832 (PMC6204239; doi:10.7717/peerj.5832)
Supplement: Supplemental Information 5 [file peerj-06-5832-s005.xls]

## Sheet: FA
№ of Sample	№ of Аield	Strain	Species	Nutrient medium	1899-12-31 14:00:00	1899-12-31 15:00:00	1899-12-31 16:00:00	1899-12-31 18:00:00	1899-12-31 20:00:00	1900-01-01	16:1(n-7)	18:1(n-9)	18:1(n-7)	22:1(n-9)	13:2(n-9)	14:2(n-9)	15:2(n-9)	16:2(n-9)	14:2(n-7)	16:2(n-7)	18:3(n-3)	18:4(n-3)
1	15	88-1	Streptomyces sp.	ISP	3.27491	2.77053	18.5138	2.14754	3.98956	0.7002	3.71264	2.99467	0.558271	0.642429	10.5999	7.15421	15.1789	2.01672	14.9075	3.12771	0	0.282191
2	156	88-2	Streptomyces sp.	ISP	1.37247	1.42886	15.1833	4.22465	7.2027	1.74857	1.58393	4.89628	1.09657	1.54113	6.45252	2.87383	16.6151	1.11872	16.5049	4.77293	0	0.281945
5	118	88-1	Streptomyces sp.	SGG	1.19096	1.08176	18.2716	6.13684	1.13554	0	0.715365	4.16339	0.471509	1.21152	4.47804	5.45211	18.9549	6.83423	13.7512	7.50248	0	0.497787
6	125	88-1	Streptomyces sp.	MM	2.5132	0.674732	18.3387	17.8736	12.5149	3.11126	1.47044	12.9272	1.35117	2.87442	0.72244	0.403817	1.35798	0	1.52496	0	0	1.70387
7	141	88-1	Streptomyces sp.	NL-19	1.06115	0.596355	14.965	7.61782	8.31662	2.93972	1.32751	5.96031	0.691254	2.7909	5.10514	2.90521	10.7959	1.0137	12.9829	2.35307	1.11938	1.38574
8	124	88-2	Streptomyces sp.	SGG	2.16418	2.59084	22.7498	2.61651	1.72665	0.301185	1.98804	3.22018	0.927041	0.992932	4.95205	8.59693	14.3003	5.53311	10.0546	4.32054	0	0.305534
9	138	88-2	Streptomyces sp.	NL-19	1.21434	0.408775	13.9391	5.56821	8.59506	1.95517	1.52362	6.1508	1.08008	1.00935	4.18245	4.55646	9.56365	1.42052	14.7626	3.52194	1.95397	0.504675
10	170	88-2	Streptomyces sp.	MM	1.11874	0.634403	16.3043	8.56125	3.68599	0	3.05271	11.3498	2.74433	4.53461	2.02626	1.89645	3.12624	0.365035	9.90846	1.38886	0	2.30538
11	18	88-3	Streptomyces sp.	NL-19	0.45993	0.207317	14.581	7.5392	6.61237	2.85801	1.27178	9.93554	1.90679	2.66289	1.01132	1.69425	3.41376	0.611498	5.41551	1.5993	2.71516	1.01132
12	129	88-3	Streptomyces sp.	MM	0.857322	0.520041	14.5258	15.4945	6.9378	2.57981	1.78681	19.8847	4.51094	5.22315	0.552985	0.855753	2.0731	0.276884	1.46913	0.681622	0	0.890266
13	157	88-3	Streptomyces sp.	ISP	1.39017	1.45782	20.4119	5.44633	4.34533	1.15069	3.53948	3.10603	0.388553	1.6075	4.49021	6.41082	12.3966	3.75382	11.3686	5.39604	0	2.20559
14	161	88-3	Streptomyces sp.	SGG	1.482	2.62645	28.47	4.57056	2.75281	0.689917	2.76616	3.08206	0.388823	0.900394	2.79396	4.91029	11.7463	4.43012	7.36055	6.44355	0	1.28308
15	148	88-4	Streptomyces sp.	ISP	1.18216	1.466	8.92909	3.50177	7.53275	1.38282	2.801	1.50863	0.407569	0	6.97234	5.39509	18.6307	2.00354	16.0137	5.08318	0	0.530256
16	155	88-4	Streptomyces sp.	NL-19	2.23379	2.26257	18.1734	7.77806	6.55832	1.38734	11.9476	5.21806	0.547178	1.40587	2.22664	4.89571	6.65372	1.10339	7.99639	2.61038	0	1.50248
17	159	88-4	Streptomyces sp.	SGG	1.13234	0.93325	9.38228	5.13377	12.5749	4.61648	2.12781	2.94552	0.52262	1.10746	3.14639	3.93921	13.1846	2.63088	13.046	7.47489	0	0.787486
18	169	88-4	Streptomyces sp.	MM	1.21789	0.73054	16.4215	11.6525	7.95683	1.81658	1.62516	6.87176	0.565485	8.05352	4.01699	1.99922	6.60807	0.521535	7.33372	1.24817	0	2.43481
19	115	88-6	Streptomyces sp.	SGG	0.875741	0.704865	11.5358	6.15048	4.24254	1.36754	1.34191	3.51044	0.81807	1.91969	2.26411	5.06755	15.2902	6.34912	7.14904	13.5729	0.27447	3.75073
20	131	88-6	Streptomyces sp.	MM	0.781095	0.349917	22.0066	21.4527	12.0464	4.03317	1.22554	7.58043	0.628524	4.82587	0.318408	0.661692	1.18242	0.359867	0.968491	0.490879	0	1.8524
21	145	88-6	Streptomyces sp.	ISP	0.602051	1.48383	30.042	3.10846	1.53449	0.610528	1.44869	1.43215	0.646295	0.723205	2.28788	3.69356	15.8533	6.01844	6.27254	9.62744	0	2.63666
22	154	88-6	Streptomyces sp.	NL-19	1.02849	0.7861	14.2993	5.52275	4.34542	1.11779	0.669461	4.09878	0.591702	1.17976	4.17107	5.7615	15.9371	2.62013	8.99338	4.6759	0	6.30156
23	17	88-7	Streptomyces sp.	NL-19	1.2551	0.873006	12.4471	6.60072	9.17646	2.68827	1.01892	6.24706	0	3.69606	6.36825	2.84531	9.7329	0.947199	13.3894	2.253	1.16731	0.842092
24	19	88-7	Streptomyces sp.	ISP	1.04564	2.14803	14.1596	5.57957	9.12099	1.83048	1.27868	3.54987	0.451582	2.72398	5.11471	4.23569	10.3828	1.50085	21.5117	4.70176	0	0.614586
25	119	88-7	Streptomyces sp.	SGG	0.966188	0.89252	12.2828	5.221	7.02304	2.07405	0.96241	4.81488	0.442954	1.57442	5.22762	5.28334	12.5642	2.64734	21.5281	6.65187	0	0.521345
26	123	88-7	Streptomyces sp.	MM	1.03549	1.42182	16.7664	15.8956	9.02386	1.91595	1.27407	6.98195	0.557103	3.58968	2.11578	1.37338	6.7143	0.517137	6.08817	1.98014	0	1.66889
27	122	88-8	Streptomyces sp.	SGG	1.16577	0.977565	13.6069	2.70088	2.93898	0.845546	4.13383	2.29225	0.441633	0.52493	4.72712	6.61978	14.8136	2.99242	20.6137	8.77136	0	0.214923
28	151	88-8	Streptomyces sp.	ISP	0.784475	1.06338	9.62827	2.17814	3.22036	0.749503	1.27968	1.12296	0.240912	0.448148	6.47958	6.88455	17.0896	3.57957	28.9034	9.98403	0	0.352733
29	162	88-8	Streptomyces sp.	MM	1.19949	0.521167	17.1504	15.0225	12.0494	2.30115	1.53464	8.91116	0.744067	6.41758	1.38069	1.24759	3.27614	0.323926	7.21456	1.69981	0	2.322
30	136	88-8	Streptomyces sp.	NL-19	0.80075	0.591859	10.9447	5.19483	5.02745	2.03401	1.25536	6.50442	0.729111	1.96773	4.50857	2.87025	16.3913	0.917247	15.2591	5.34949	1.23795	0.540975
31	14	79-1	Nocardia sp.	ISP	0.841153	0.339175	18.3799	17.0514	8.70435	0	0.313171	12.251	0	17.6382	0.843414	0.642171	1.26399	0.496326	1.76145	0.783493	0	1.07405
32	112	79-1	Nocardia sp.	NL-19	0.856577	0.316884	18.9173	11.4639	12.5235	2.59449	0.409308	9.51807	1.08434	6.56874	0.582604	0.196402	0.37795	0	0.450569	0	3.65242	0.947351
33	126	79-1	Nocardia sp.	MM	1.20641	0.418236	24.5253	23.5854	8.11262	0	0.406645	14.5378	0	4.71168	0.849995	0.500338	0.591133	0	0.857722	0.309089	0	1.88834
34	147	79-1	Nocardia sp.	SGG	1.2468	0.466084	22.5053	14.9989	8.30205	1.49637	6.75448	16.4825	0	5.77645	0.87244	0.153584	0.830845	0.28477	0.668729	0.639932	0	2.39654
35	111	79-4	Nocardia sp.	ISP	0.894045	0	19.6025	14.1836	13.2759	3.15475	0.638116	10.3856	0.646647	16.0058	1.09196	0.392425	0.91452	0.472616	0.40778	0.873571	0	2.04914
36	117	79-4	Nocardia sp.	SGG	0.866808	0.289478	17.3231	16.9068	12.0117	3.36803	0.648886	15.4367	0.588714	9.79509	0.681412	0.398439	0.564319	0	0.515531	0	0	1.22459
37	134	79-4	Nocardia sp.	NL-19	0.760025	0.282623	18.1579	9.73265	9.58625	1.76957	0.440484	10.3717	0.995544	5.26034	0.371738	0.29408	1.16486	0.497772	0.557607	0.734564	4.71038	1.24507
38	167	79-4	Nocardia sp.	MM	1.02513	0	18.8241	16.978	8.1466	2.26911	0	12.2974	0	6.77173	1.26492	0.478534	0.94555	0	0.625131	0.535079	0	5.28586
73	13(3)	88-1-HS	Nocardia sp.	ISP	0.825676	0	17.2368	20.3124	10.7338	2.3917	0	10.6905	0	11.99	0.92544	0.266474	0	0	0.252035	0	0	2.25912
74	110	88-1-HS	Nocardia sp.	NL-19	0.953878	0.290007	16.0587	12.9403	13.0573	2.74109	0.662124	9.78686	1.13732	4.49686	0.337177	0.328442	0	0	0	0	4.51782	0.812369
75	121	88-1-HS	Nocardia sp.	SGG	1.21362	0	20.1919	18.5742	8.51061	0	0	10.3241	0	4.05134	1.6063	0.687508	0	0	0	0	0	6.44555
76	166	88-1-HS	Nocardia sp.	MM	1.21362	0	20.1919	18.5742	8.51061	0	0	10.3241	0	4.05134	1.6063	0.687508	0	0	0	0	0	6.44555
77	146	88-2-HS	Streptomyces sp.	ISP	0.861036	0.928921	8.27843	3.1756	3.75911	0.532595	2.1793	1.10862	0	0.809624	2.86164	5.71079	12.7533	2.78127	21.6043	17.0096	0	0.702306
78	153	88-2-HS	Streptomyces sp.	NL-19	0.373339	0.145869	13.1492	5.56326	5.4145	1.38215	0.623917	10.5864	3.10659	0.992201	1.38432	1.09547	6.0933	0.454939	7.07683	5.29752	2.98816	0.76762
79	163	88-2-HS	Streptomyces sp.	SGG	0.685507	0.496531	5.89789	2.32034	2.54588	0.745993	2.29812	2.94604	0	0.409391	2.84557	6.00349	13.9928	3.02669	19.0011	17.8785	0	0.41315
80	164	88-2-HS	Streptomyces sp.	MM	0.775149	0.476746	13.4118	12.8791	9.4335	2.00839	1.83355	6.97401	0.507052	3.91188	1.00711	1.53165	3.94102	0.327544	8.52081	3.98298	0	4.26856
81	113	88-3-HS	Streptomyces sp.	SGG	0.795051	0.744752	12.8352	2.27684	2.61284	0.563007	2.22185	2.11656	0.310844	0.412783	4.943	5.53283	20.0392	3.86426	17.9401	11.2813	0.118369	0.159614
82	142	88-3-HS	Streptomyces sp.	NL-19	0.944521	0	8.81706	10.0367	34.6859	7.38193	0.738193	2.59055	0	0	2.2696	1.58643	8.895	0	8.25768	3.05365	0	0
84	168	88-3-HS	Streptomyces sp.	MM	0.881611	1.70168	12.9377	2.19377	1.92832	0.444884	1.86752	0.93475	0	1.24024	7.76693	8.24098	18.7766	2.81142	23.5017	6.47108	0	0.394958
85	135	88-4-HS	Streptomyces sp.	NL-19	0.779558	0.695828	12.4585	10.9138	10.8878	2.45994	3.22506	5.74708	0	3.32756	2.2535	2.71257	6.33752	0.537029	15.0166	3.33622	0	2.58553
86	144	88-4-HS	Streptomyces sp.	SGG	1.87332	1.91375	13.4195	5.37981	9.3531	2.26415	19.9142	2.42098	0.540309	0	2.04729	5.91399	12.8167	1.33546	5.75227	2.73217	0.553786	0.294046
87	150	88-4-HS	Streptomyces sp.	MM	1.60915	2.1913	15.4355	1.83571	2.27869	0.393473	21.452	1.10015	0.642161	0.306077	1.73893	4.99062	14.9115	2.70368	7.49625	8.13166	0	0.182671
88	152	88-4-HS	Streptomyces sp.	ISP	1.40794	0.714801	18.1516	15.4537	17.9471	4.27196	3.13357	7.68472	0.584838	5.1071	0.929001	0.555957	1.07822	0	1.22744	0	0	2.81107
89	128	88-6-HS	Streptomyces sp.	ISP	1.1593	0.54419	14.7395	6.3216	9.96999	1.67485	0.756956	5.73513	0.694217	1.20704	4.28805	2.66094	10.7474	0.731042	11.1361	2.009	2.58047	0.769231
90	137	88-6-HS	Streptomyces sp.	NL-19	1.16899	1.25076	13.0648	12.8256	21.7262	5.40884	5.82677	5.40581	0	2.27438	1.39007	4.01272	6.66263	0.999394	4.90006	2.66202	0	1.46881
91	143	88-6-HS	Streptomyces sp.	SGG	1.38537	1.71516	10.9992	1.98197	1.61463	0.308165	22.0401	1.17158	0.751007	0.703499	2.17985	5.05408	19.1767	2.26341	6.77625	7.08229	0	0.182821
92	165	88-6-HS	Streptomyces sp.	MM	1.03781	0.631175	18.9761	14.5023	6.35503	0	3.93158	7.78231	0	11.5383	1.1513	1.13252	4.58316	0	2.35568	0.862252	0	3.91116
93	12	79-1-HS	Nocardia sp.	ISP	0.838747	0	19.2702	16.9603	14.1918	0	0	11.0642	0	17.7035	0	0.513947	0.748949	0	0.460451	0	0	2.17233
94	130	79-1-HS	Nocardia sp.	MM	1.15822	0	15.5602	20.3895	25.0672	0	0.944502	8.8142	0	3.99517	0.444674	0.368838	0.837642	0	0.403309	0.782489	0	2.23371
95	140	79-1-HS	Nocardia sp.	NL-19	0.545196	0.214882	15.2424	9.91831	12.9089	3.79329	0.285917	10.7192	1.0531	4.87658	0.330314	0.152726	0	0	0.264607	0	4.71675	1.36565
96	160	79-1-HS	Nocardia sp.	SGG	0.971087	0.418744	18.4048	13.0668	14.4925	3.22034	3.46959	18.5823	0	5.24028	0.701894	0.257228	0.382851	0	0.362911	0	0	3.0329
97	16	79-2-HS	Nocardia sp.	ISP	0.703831	0	14.061	19.2463	22.4665	4.60916	0	8.58922	0	6.82031	0.526316	0.66023	1.62566	0	1.62878	0.956088	0	1.13672
98	114	79-2-HS	Nocardia sp.	SGG	0.657109	0.389486	16.9582	15.049	17.4719	4.19116	0.800478	13.037	0	7.05376	0.642772	0.989247	2.58542	0	2.66906	1.546	0	1.20908
99	132	79-2-HS	Nocardia sp.	MM	0.847605	0.303749	18.3276	22.0001	10.9306	0	0.575677	10.8569	0	7.49537	0.449838	0.510588	1.2121	0	1.13978	0.705855	0	2.60646
100	133	79-2-HS	Nocardia sp.	NL-19	0.859419	0.25014	16.962	9.8938	10.7616	2.80604	0.533818	10.2362	1.22135	3.75629	0	0.185858	0.206819	0	0.245947	0	5.90134	1.02571
101	116	79-3-HS	Nocardia sp.	SGG	0.931598	0.288412	16.5518	14.6988	18.6166	4.12966	1.32721	18.0117	0	8.14446	0	0.370087	0.974987	0	0.293517	0	0	1.55692
102	127	79-3-HS	Nocardia sp.	MM	0.844314	0.343757	16.25	18.8162	22.7814	4.41757	1.85448	8.49742	0	6.98972	0	0.575943	2.02032	0	0.696559	0.877484	0	1.62832
103	139	79-3-HS	Nocardia sp.	NL-19	0.497371	0.23175	16.5594	11.2684	13.1063	3.09653	0.727338	11.0206	1.21045	4.64747	0	0.194313	0.549069	0	0.194313	0.263838	4.04314	1.19262
104	158	79-3-HS	Nocardia sp.	ISP	6.15126	0.473033	16.684	12.3993	13.7289	2.60625	2.21906	7.96669	0	5.78598	1.0867	2.96787	2.06199	0	2.88934	1.49946	0	2.33229
